# Supplementary material for: Impact of Surface Sealing on Color Stability and Surface Roughness of Conventional Dental Resin Composites
Source: Materials (Basel). 2025 Dec 10;18(24):5543. doi: 10.3390/ma18245543 (PMC12734704; doi:10.3390/ma18245543)
Supplement: Supplementary file 1 [file materials-18-05543-s001.zip]

Archive with 1 entries (1 files):
- materials-3989335-supplementary File S1.pdf
